# Supplementary material for: Myeloid Lineage Ablation of Phlpp1 Regulates M-CSF Signaling and Tempers Bone Resorption in Female Mice
Source: Int J Mol Sci. 2021 Sep 8;22(18):9702. doi: 10.3390/ijms22189702 (PMC8468863; doi:10.3390/ijms22189702)
Supplement: Supplementary file 1 [file ijms-22-09702-s001.zip]

Archive with 1 entries (1 files):
- Supplemental Information_08182021.pdf
